# Supplementary material for: The Effect of Viral Infection on the Growth of HoneySweet GM Plum Trees
Source: Plants (Basel). 2026 Mar 14;15(6):903. doi: 10.3390/plants15060903 (PMC13030480; doi:10.3390/plants15060903)
Supplement: Supplementary file 1 [file plants-15-00903-s001.zip]

Archive with 3 entries (3 files):
- Figure S1 with caption.pdf
- Figure S1.JPG
- Supplementary tables revise.xlsx
