# Supplementary material for: The Effect of Viral Infection on the Growth of HoneySweet GM Plum Trees
Source: Plants (Basel). 2026 Mar 14;15(6):903. doi: 10.3390/plants15060903 (PMC13030480; doi:10.3390/plants15060903)
Supplement: Supplementary file 1 [file plants-15-00903-s001.zip › Supplementary tables revise.xlsx]

## Sheet: S1 Measured_data_complete
Table S 1: Measured data - complete
Variant	TreeNr	tree height cm	canopy width cm	canopy thickness cm	canopy diameter cm	trunk circumference cm	trunk height cm	canopy height cm	canopy volume m3	trunk cross-sectional area cm2
1	1	215	135	130	132.5	19	48	167	0.767179	28.742
1	2	191	100	130	115	23	51	140	0.484476	42.1178
1	3	240	167	165	166	35	50	190	1.36999	97.5318
1	4	269	160	180	170	54	52	217	1.64099	232.166
1	5	247	140	135	137.5	36	49	198	0.979533	103.185
1	6	183	154	116	135	35	50	133	0.63426	97.5318
1	7	167	140	112	126	45	48	119	0.494352	161.226
1	8	211	182	190	186	51	46	165	1.49368	207.086
1	9	228	219	185	202	47	44	184	1.96458	175.876
1	10	250	212	228	220	46	42	208	2.63425	168.471
1	11	298	280	175	227.5	49	48	250	3.38572	191.162
2	1	225	190	210	200	46	51	174	1.8212	168.471
2	2	285	255	290	272.5	48	50	235	4.56614	183.439
2	3	312	314	216	265	54	48	264	4.85114	232.166
2	4	257	264	317	290.5	58	52	205	4.52683	267.834
2	5	312	296	250	273	53	48	264	5.14846	223.646
2	6	290	210	326	268	58	46	244	4.58572	267.834
2	7	288	295	225	260	45	55	233	4.12146	161.226
2	8	260	300	245	272.5	54	60	200	3.88608	232.166
2	9	320	333	328	330.5	57	58	262	7.48846	258.678
2	10	269	205	275	240	42	57	212	3.19526	140.446
3	1	257	250	200	225	35	51	206	2.72886	97.5318
3	2	278	259	194	226.5	42	50	228	3.06069	140.446
3	3	207	210	228	219	38	55	152	1.90757	114.968
3	4	250	249	213	231	42	52	198	2.76463	140.446
3	5	284	320	219	269.5	50	48	236	4.48516	199.045
3	6	242	171	136	153.5	44	44	198	1.22076	154.14
3	7	161	100	116	108	25	46	115	0.350989	49.7611
3	8	253	255	175	215	50	47	206	2.49168	199.045
3	9	230	238	225	231.5	45	44	186	2.60833	161.226
3	10	228	254	240	247	46	51	177	2.82563	168.471
3	11	300	367	267	317	48	50	250	6.57366	183.439
4	1	302	284	253	268.5	49	52	250	4.71603	191.162
4	2	308	286	233	259.5	58	51	257	4.52852	267.834
4	3	312	230	216	223	41	49	263	3.42227	133.838
4	4	355	300	234	267	54	45	310	5.78273	232.166
4	5	290	286	259	272.5	45	56	234	4.54671	161.226
4	6	280	270	280	275	49	58	222	4.39306	191.162
4	7	265	280	310	295	59	52	213	4.85034	277.15
4	8	204	127	223	175	42	52	152	1.21806	140.446
4	9	270	250	215	232.5	52	48	222	3.14013	215.287
5	1	390	418	377	397.5	51	106	284	11.742	207.086
5	2	380	320	430	375	53	85	295	10.8551	223.646
5	3	388	331	435	383	51	82	306	11.7454	207.086
5	4	407	330	356	343	54	87	320	9.85114	232.166
5	5	440	419	399	409	57	85	355	15.539	258.678
5	6	448	397	371	384	53	84	364	14.0447	223.646
5	7	392	310	354	332	51	79	313	9.02753	207.086
5	8	406	327	306	316.5	49	85	321	8.41397	191.162
5	9	390	387	300	343.5	56	90	300	9.26239	249.682
5	10	399	380	319	349.5	52	82	317	10.1322	215.287
5	11	406	356	400	378	54	80	326	12.1885	232.166

## Sheet: S2 Measured_data_summary
Table S 2: Measured data - summary
Measured data - summary				Variant average	Variant average
Variant	TreeNr	Canopy volume m3	TCSA cm2	Canopy volume m3	TCSA cm2
1	1	0.767179	28.742
1	2	0.484476	42.1178
1	3	1.36999	97.5318
1	4	1.64099	232.166
1	5	0.979533	103.185
1	6	0.63426	97.5318
1	7	0.494352	161.226
1	8	1.49368	207.086
1	9	1.96458	175.876
1	10	2.63425	168.471
1	11	3.38572	191.162	1.44082	136.827
2	1	1.8212	168.471
2	2	4.56614	183.439
2	3	4.85114	232.166
2	4	4.52683	267.834
2	5	5.14846	223.646
2	6	4.58572	267.834
2	7	4.12146	161.226
2	8	3.88608	232.166
2	9	7.48846	258.678
2	10	3.19526	140.446	4.41908	213.591
3	1	2.72886	97.5318
3	2	3.06069	140.446
3	3	1.90757	114.968
3	4	2.76463	140.446
3	5	4.48516	199.045
3	6	1.22076	154.14
3	7	0.350989	49.7611
3	8	2.49168	199.045
3	9	2.60833	161.226
3	10	2.82563	168.471
3	11	6.57366	183.439	2.81981	146.229
4	1	4.71603	191.162
4	2	4.52852	267.834
4	3	3.42227	133.838
4	4	5.78273	232.166
4	5	4.54671	161.226
4	6	4.39306	191.162
4	7	4.85034	277.15
4	8	1.21806	140.446
4	9	3.14013	215.287	4.06643	201.141
5	1	11.742	207.086
5	2	10.8551	223.646
5	3	11.7454	207.086
5	4	9.85114	232.166
5	5	15.539	258.678
5	6	14.0447	223.646
5	7	9.02753	207.086
5	8	8.41397	191.162
5	9	9.26239	249.682
5	10	10.1322	215.287
5	11	12.1885	232.166	11.1638	222.517

## Sheet: S3 ANOVA_canopy_volume
Table S 3: ANOVA - canopy volume
Anova: single factor		canopy volume
SUMMARY
Groups	Count	Sum	Average	Variance
1	11	15.849	1.44082	0.865663
2	10	44.1908	4.41908	2.09113
3	11	31.018	2.81981	2.65707
4	9	36.5978	4.06643	1.73991
5	11	122.802	11.1638	4.77878
ANOVA
Source of Variation	SS	df	MS	F	P-value	F crit
Between Groups	619.015	4	154.754	62.8349	2.86159e-18	2.56954
Within Groups	115.755	47	2.46286
Total	734.77	51

## Sheet: S4 ANOVA_TCSA
Table S 4: ANOVA - TCSA
Anova: single factor		TCSA
SUMMARY
Groups	Count	Sum	Average	Variance
1	11	1505.1	136.827	4497.18
2	10	2135.91	213.591	2193.99
3	11	1608.52	146.229	2046.74
4	9	1810.27	201.141	2674.24
5	11	2447.69	222.517	398.403
ANOVA
Source of Variation	SS	df	MS	F	P-value	F crit
Between Groups	67821	4	16955.3	7.20762	0.000130353	2.56954
Within Groups	110563	47	2352.41
Total	178384	51

## Sheet: S5 Tukey_canopy_volume
Table S 5: Tukey test - canopy volume
ANOVA: Single Factor		canopy volume								TUKEY HSD/KRAMER			alpha	0.05
										group	mean	n	ss	df	q-crit
DESCRIPTION					Alpha	0.05				1	1.44082	11	8.65663
Group	Count	Sum	Mean	Variance	SS	Std Err	Lower	Upper		2	4.41908	10	18.8202
1	11	15.849	1.44082	0.865663	8.65663	0.473177	0.48891	2.39273		3	2.81981	11	26.5707
2	10	44.1908	4.41908	2.09113	18.8202	0.496272	3.42071	5.41745		4	4.06643	9	13.9193
3	11	31.018	2.81981	2.65707	26.5707	0.473177	1.86791	3.77172		5	11.1638	11	47.7878
4	9	36.5978	4.06643	1.73991	13.9193	0.523117	3.01405	5.1188				52	115.755	47	4.0113
5	11	122.802	11.1638	4.77878	47.7878	0.473177	10.2119	12.1157		Q TEST
										group 1	group 2	mean	std err	q-stat	lower	upper	p-value	mean-crit	Cohen d
ANOVA										1	2	2.97826	0.484862	6.14248	1.03333	4.92318	0.000681717	1.94493	1.89776
Sources	SS	df	MS	F	P value	Eta-sq	RMSSE	Omega Sq		1	3	1.379	0.473177	2.91433	-0.519059	3.27705	0.254164	1.89805	0.878704
Between Groups	619.015	4	154.754	62.8349	2.86159e-18	0.842461	2.39238	0.826284		1	4	2.62561	0.498772	5.26414	0.624882	4.62633	0.00457952	2.00072	1.67305
Within Groups	115.755	47	2.46286							1	5	9.72298	0.473177	20.5483	7.82493	11.621	8.65974e-15	1.89805	6.19554
Total	734.77	51	14.4072							2	3	1.59926	0.484862	3.29838	-0.345665	3.54419	0.152894	1.94493	1.01906
										2	4	0.35265	0.509871	0.691645	-1.6926	2.3979	0.988011	2.04525	0.224711
										2	5	6.74472	0.484862	13.9106	4.7998	8.68965	5.42189e-12	1.94493	4.29778
										3	4	1.24661	0.498772	2.49936	-0.754113	3.24734	0.404334	2.00072	0.794348
										3	5	8.34399	0.473177	17.634	6.44593	10.242	1.04361e-14	1.89805	5.31684
										4	5	7.09737	0.498772	14.2297	5.09665	9.0981	2.61935e-12	2.00072	4.52249
														values above q-crit are highlighted

## Sheet: S6 Tukey_TCSA
Table S 6: Tukey test - TCSA
ANOVA: Single Factor		TCSA								TUKEY HSD/KRAMER			alpha	0.05
										group	mean	n	ss	df	q-crit
DESCRIPTION					Alpha	0.05				1	136.827	11	44971.8
Group	Count	Sum	Mean	Variance	SS	Std Err	Lower	Upper		2	213.591	10	19745.9
1	11	1505.1	136.827	4497.18	44971.8	14.6238	107.408	166.246		3	146.229	11	20467.4
2	10	2135.91	213.591	2193.99	19745.9	15.3376	182.736	244.446		4	201.141	9	21393.9
3	11	1608.52	146.229	2046.74	20467.4	14.6238	116.81	175.648		5	222.517	11	3984.03
4	9	1810.27	201.141	2674.24	21393.9	16.1672	168.617	233.665				52	110563	47	4.0113
5	11	2447.69	222.517	398.403	3984.03	14.6238	193.098	251.937		Q TEST
										group 1	group 2	mean	std err	q-stat	lower	upper	p-value	mean-crit	Cohen d
ANOVA										1	2	76.7639	14.9849	5.12274	16.6549	136.873	0.00612987	60.109	1.58271
Sources	SS	df	MS	F	P value	Eta-sq	RMSSE	Omega Sq		1	3	9.40214	14.6238	0.642935	-49.2582	68.0625	0.990903	58.6604	0.193852
Between Groups	67821	4	16955.3	7.20762	0.000130353	0.380197	0.818568	0.323185		1	4	64.3143	15.4148	4.17224	2.48087	126.148	0.0378063	61.8334	1.32602
Within Groups	110563	47	2352.41							1	5	85.6905	14.6238	5.85967	27.0301	144.351	0.00127885	58.6604	1.76676
Total	178384	51	3497.73							2	3	67.3618	14.9849	4.4953	7.25277	127.471	0.0209966	60.109	1.38886
										2	4	12.4496	15.7578	0.790056	-50.7598	75.659	0.980307	63.2094	0.256684
										2	5	8.92661	14.9849	0.595706	-51.1824	69.0356	0.993197	60.109	0.184048
										3	4	54.9122	15.4148	3.5623	-6.92127	116.746	0.103618	61.8334	1.13217
										3	5	76.2884	14.6238	5.21673	17.628	134.949	0.00505248	58.6604	1.5729
										4	5	21.3762	15.4148	1.38673	-40.4573	83.2096	0.862649	61.8334	0.440731
														values above q-crit are highlighted

## Sheet: S7 ANOVA graphs
Table S 7: ANOVA - graphs
Variant	Canopy volume m3										Variant	TCSA
1	0.767179										1	28.742
1	0.484476										1	42.1178
1	1.36999										1	97.5318
1	1.64099										1	232.166
1	0.979533										1	103.185
1	0.63426										1	97.5318
1	0.494352										1	161.226
1	1.49368										1	207.086
1	1.96458										1	175.876
1	2.63425										1	168.471
1	3.38572										1	191.162
2	1.8212										2	168.471
2	4.56614										2	183.439
2	4.85114										2	232.166
2	4.52683										2	267.834
2	5.14846										2	223.646
2	4.58572										2	267.834
2	4.12146										2	161.226
2	3.88608										2	232.166
2	7.48846										2	258.678
2	3.19526										2	140.446
3	2.72886										3	97.5318
3	3.06069										3	140.446
3	1.90757										3	114.968
3	2.76463										3	140.446
3	4.48516										3	199.045
3	1.22076										3	154.14
3	0.350989										3	49.7611
3	2.49168										3	199.045
3	2.60833										3	161.226
3	2.82563										3	168.471
3	6.57366										3	183.439
4	4.71603										4	191.162
4	4.52852										4	267.834
4	3.42227										4	133.838
4	5.78273										4	232.166
4	4.54671										4	161.226
4	4.39306										4	191.162
4	4.85034										4	277.15
4	1.21806										4	140.446
4	3.14013										4	215.287
5	11.742										5	207.086
5	10.8551										5	223.646
5	11.7454										5	207.086
5	9.85114										5	232.166
5	15.539										5	258.678
5	14.0447										5	223.646
5	9.02753										5	207.086
5	8.41397										5	191.162
5	9.26239										5	249.682
5	10.1322										5	215.287
5	12.1885										5	232.166
